# Supplementary material for: Performance and Deployment of Low-Cost Particle Sensor Units to Monitor Biomass Burning Events and Their Application in an Educational Initiative
Source: Sensors (Basel). 2021 Oct 29;21(21):7206. doi: 10.3390/s21217206 (PMC8588471; doi:10.3390/s21217206)
Supplement: Supplementary file 1 [file sensors-21-07206-s001.zip]

Archive with 1 entries (1 files):
- sensors-1431934-supplementary.pdf
